# Supplementary material for: Protein–Protein Docking with Large-Scale Backbone Flexibility Using Coarse-Grained Monte-Carlo Simulations
Source: Int J Mol Sci. 2021 Jul 8;22(14):7341. doi: 10.3390/ijms22147341 (PMC8306105; doi:10.3390/ijms22147341)
Supplement: Supplementary file 1 [file ijms-22-07341-s001.zip]

Archive with 1 entries (1 files):
- ijms-1286289-supplementary.avi
